# Supplementary material for: Specification and DNA Barcoding of Thai Traditional Remedy for Chronic Kidney Disease: Pikad Tri-phol-sa-mut-than
Source: Plants (Basel). 2021 Sep 26;10(10):2023. doi: 10.3390/plants10102023 (PMC8540904; doi:10.3390/plants10102023)
Supplement: Supplementary file 1 [file plants-10-02023-s001.zip]

Archive with 1 entries (1 files):
- plants-1325492-supplementary.pdf
